# Supplementary material for: Seasonal Variation in Plant Polyphenols and Related Bioactivities across Three Years in Ten Tree Species as Visualized by Mass Spectrometric Fingerprint Mapping
Source: Molecules. 2023 Aug 16;28(16):6093. doi: 10.3390/molecules28166093 (PMC10458088; doi:10.3390/molecules28166093)
Supplement: Supplementary file 1 [file molecules-28-06093-s001.zip]

Archive with 1 entries (1 files):
- molecules-2454855-supplementary.pdf
